# Supplementary material for: Human Complement Evasion Is Widespread Among Lyme Borreliosis Spirochete Species
Source: Pathogens. 2026 Jul 7;15(7):717. doi: 10.3390/pathogens15070717 (PMC13414706; doi:10.3390/pathogens15070717)
Supplement: Supplementary file 1 [file pathogens-15-00717-s001.zip]

Archive with 1 entries (1 files):
- pathogens-4357317-supplementary.pdf
